# Supplementary material for: A new Stamnodes from the southwestern United States (Lepidoptera, Geometridae, Larentiinae)
Source: Zookeys. 2020 Apr 1;923:79–90. doi: 10.3897/zookeys.923.48290 (PMC7142163; doi:10.3897/zookeys.923.48290)
Supplement: XML Treatment for Stamnodes fergusoni [file zookeys.923.48290-treatment1.xml]

<!DOCTYPE tp:taxon-treatment
  PUBLIC "-//TaxonX//DTD Taxonomic Treatment Publishing DTD v0 20100105//EN" "tax-treatment-NSO.dtd">
<tp:taxon-treatment xmlns:tp="http://www.plazi.org/taxpub"><tp:treatment-meta><kwd-group><label>Taxon classification</label><kwd><named-content xmlns:xlink="http://www.w3.org/1999/xlink" content-type="kingdom">Animalia</named-content></kwd><kwd><named-content xmlns:xlink="http://www.w3.org/1999/xlink" content-type="order">Lepidoptera</named-content></kwd><kwd><named-content xmlns:xlink="http://www.w3.org/1999/xlink" content-type="family">Geometridae</named-content></kwd></kwd-group><mixed-citation publication-type="journal"><person-group><name><surname>Matson</surname><given-names>Tanner A.</given-names></name><name><surname>Wagner</surname><given-names>David L.</given-names></name></person-group><article-title>A new <italic><tp:taxon-name><tp:taxon-name-part taxon-name-part-type="genus" reg="Stamnodes">Stamnodes</tp:taxon-name-part></tp:taxon-name></italic> from the southwestern United States (<tp:taxon-name><tp:taxon-name-part taxon-name-part-type="order">Lepidoptera</tp:taxon-name-part></tp:taxon-name>, <tp:taxon-name><tp:taxon-name-part taxon-name-part-type="family">Geometridae</tp:taxon-name-part></tp:taxon-name>, <tp:taxon-name><tp:taxon-name-part taxon-name-part-type="subfamily">Larentiinae</tp:taxon-name-part></tp:taxon-name>)</article-title><source>Zookeys</source><day>01</day><month>4</month><year>2020</year><volume>923</volume><fpage>79</fpage><lpage>90</lpage><pub-id pub-id-type="doi">10.3897/zookeys.923.48290</pub-id></mixed-citation></tp:treatment-meta><tp:nomenclature><tp:taxon-name><object-id xmlns:xlink="http://www.w3.org/1999/xlink" content-type="arpha" xlink:type="simple">BE43FD77-6977-51DB-B76A-67DF5EFCE10A</object-id>
            <tp:taxon-name-part taxon-name-part-type="genus" reg="Stamnodes">Stamnodes</tp:taxon-name-part>
            <tp:taxon-name-part taxon-name-part-type="species" reg="fergusoni">fergusoni</tp:taxon-name-part>
            <object-id xmlns:xlink="http://www.w3.org/1999/xlink" content-type="zoobank" xlink:type="simple">http://zoobank.org/ABACB3A5-E374-4ABE-863F-0C46F73E8A61</object-id>
          </tp:taxon-name><tp:taxon-status xmlns:xlink="http://www.w3.org/1999/xlink" xlink:type="simple">sp. nov.</tp:taxon-status><xref ref-type="fig" rid="F1">Figures 1</xref><xref ref-type="fig" rid="F2">, 4</xref><xref ref-type="fig" rid="F3">, 7</xref><xref ref-type="fig" rid="F4">, 10</xref><xref ref-type="fig" rid="F5">, 13</xref><xref ref-type="fig" rid="F5">, 14</xref><xref ref-type="fig" rid="F6">, 15</xref></tp:nomenclature><tp:treatment-sec sec-type="diagnosis" id="SECID0EBKAC"><title>Diagnosis.</title><p><italic><tp:taxon-name><tp:taxon-name-part taxon-name-part-type="genus" reg="Stamnodes">Stamnodes</tp:taxon-name-part> <tp:taxon-name-part taxon-name-part-type="species" reg="fergusoni">fergusoni</tp:taxon-name-part></tp:taxon-name></italic> can be immediately separated from most <italic><tp:taxon-name><tp:taxon-name-part taxon-name-part-type="genus" reg="Stamnodes">Stamnodes</tp:taxon-name-part></tp:taxon-name></italic> by its orange ground color and pattern of lead-gray patches across the forewing and hindwing. North of Mexico, <italic><tp:taxon-name><tp:taxon-name-part taxon-name-part-type="genus" reg="Stamnodes">Stamnodes</tp:taxon-name-part> <tp:taxon-name-part taxon-name-part-type="species" reg="fergusoni">fergusoni</tp:taxon-name-part></tp:taxon-name></italic> may only be confused with <italic><tp:taxon-name><tp:taxon-name-part taxon-name-part-type="genus" reg="Stamnodes">Stamnodes</tp:taxon-name-part> <tp:taxon-name-part taxon-name-part-type="species" reg="deceptiva">deceptiva</tp:taxon-name-part></tp:taxon-name></italic> or <italic><tp:taxon-name><tp:taxon-name-part taxon-name-part-type="genus" reg="Stamnodes">Stamnodes</tp:taxon-name-part> <tp:taxon-name-part taxon-name-part-type="species" reg="fervefactaria">fervefactaria</tp:taxon-name-part></tp:taxon-name></italic>, neither of these species occur in southwest Texas. Although superficially close (and sometimes confused in collections), <italic><tp:taxon-name><tp:taxon-name-part taxon-name-part-type="genus" reg="Stamnodes">S.</tp:taxon-name-part> <tp:taxon-name-part taxon-name-part-type="species" reg="fergusoni">fergusoni</tp:taxon-name-part></tp:taxon-name></italic> can be quickly distinguished from the other two species. <italic><tp:taxon-name><tp:taxon-name-part taxon-name-part-type="genus" reg="Stamnodes">Stamnodes</tp:taxon-name-part> <tp:taxon-name-part taxon-name-part-type="species" reg="fergusoni">fergusoni</tp:taxon-name-part></tp:taxon-name></italic> can be reliably determined by the bright, white reticulate pattern of the underside of the hindwing and costal area of the forewing (Fig. <xref ref-type="fig" rid="F1">1b</xref>). In the other two species, the reticulate pattern of fore- and hindwing is cream to dull orange in color (Figs <xref ref-type="fig" rid="F1">2b</xref>, <xref ref-type="fig" rid="F1">3b</xref>). The frons of <italic><tp:taxon-name><tp:taxon-name-part taxon-name-part-type="genus" reg="Stamnodes">S.</tp:taxon-name-part> <tp:taxon-name-part taxon-name-part-type="species" reg="fergusoni">fergusoni</tp:taxon-name-part></tp:taxon-name></italic> is immediately diagnostic: the dorsal scarlet scales and ventral white scales are separated by a band of black scales (Fig. <xref ref-type="fig" rid="F2">4</xref>). <italic><tp:taxon-name><tp:taxon-name-part taxon-name-part-type="genus" reg="Stamnodes">Stamnodes</tp:taxon-name-part> <tp:taxon-name-part taxon-name-part-type="species" reg="fergusoni">fergusoni</tp:taxon-name-part></tp:taxon-name></italic> also differs from <italic><tp:taxon-name><tp:taxon-name-part taxon-name-part-type="genus" reg="Stamnodes">S.</tp:taxon-name-part> <tp:taxon-name-part taxon-name-part-type="species" reg="deceptiva">deceptiva</tp:taxon-name-part></tp:taxon-name></italic> and <italic><tp:taxon-name><tp:taxon-name-part taxon-name-part-type="genus" reg="Stamnodes">S.</tp:taxon-name-part> <tp:taxon-name-part taxon-name-part-type="species" reg="fervefactaria">fervefactaria</tp:taxon-name-part></tp:taxon-name></italic> by its slightly larger size, lighter orange ground color, brighter scarlet scales at forewing base, and mostly scarlet tegula (Fig. <xref ref-type="fig" rid="F1">1</xref>).</p><fig id="F1" position="float" orientation="portrait"><object-id xmlns:xlink="http://www.w3.org/1999/xlink" content-type="doi" xlink:type="simple">10.3897/zookeys.923.48290.figures1-3</object-id><object-id xmlns:xlink="http://www.w3.org/1999/xlink" content-type="arpha" xlink:type="simple">1C608A7F-F070-5AC1-9F9B-0BED42B57B89</object-id><label>Figures 1–3.</label><caption><p>Adult <italic><tp:taxon-name><tp:taxon-name-part taxon-name-part-type="genus" reg="Stamnodes">Stamnodes</tp:taxon-name-part></tp:taxon-name></italic>. <bold>1</bold><italic><tp:taxon-name><tp:taxon-name-part taxon-name-part-type="genus" reg="Stamnodes">Stamnodes</tp:taxon-name-part> <tp:taxon-name-part taxon-name-part-type="species" reg="fergusoni">fergusoni</tp:taxon-name-part></tp:taxon-name></italic> [HOLOTYPE], TX: Val Verde Co., Ranch Road 189 (30.1823°, -100.06°), 19 September 2018, J. Vargo coll., <bold>a</bold> dorsal view, <bold>b</bold> ventral view; <bold>2</bold><italic><tp:taxon-name><tp:taxon-name-part taxon-name-part-type="genus" reg="Stamnodes">Stamnodes</tp:taxon-name-part> <tp:taxon-name-part taxon-name-part-type="species" reg="fervefactaria">fervefactaria</tp:taxon-name-part></tp:taxon-name></italic>, Colorado: El Paso Co., ssw of Colorado Springs Hwy. #115 at mkr. #30.2 Los Pinos housing entry [38.5797, -104.9308], 6480ft, 14 August 2004, Chuck Harp coll., <abbrev xmlns:xlink="http://www.w3.org/1999/xlink" xlink:title="Barcode of Life Project" id="ABBRID0E4PAC" xlink:type="simple">BOLD</abbrev> Process ID: LNAUW1876-17, Museum ID: <named-content xmlns:xlink="http://www.w3.org/1999/xlink" content-type="dwc:institutional_code" xlink:type="simple">USNM</named-content> ENT 01343267, <bold>a</bold> dorsal view, <bold>b</bold> ventral view; <bold>3</bold><italic><tp:taxon-name><tp:taxon-name-part taxon-name-part-type="genus" reg="Stamnodes">Stamnodes</tp:taxon-name-part> <tp:taxon-name-part taxon-name-part-type="species" reg="deceptiva">deceptiva</tp:taxon-name-part></tp:taxon-name></italic>, AZ: Cochise Co., Ash Canyon Rd Huachuca Mts., 5100ft, 3 August 1999, Douglas C. Ferguson coll., <abbrev xmlns:xlink="http://www.w3.org/1999/xlink" xlink:title="Barcode of Life Project" id="ABBRID0EYAAE" xlink:type="simple">BOLD</abbrev> Process ID: LNAUS1646-13, Museum ID: <named-content xmlns:xlink="http://www.w3.org/1999/xlink" content-type="dwc:institutional_code" xlink:type="simple">USNM</named-content> ENT 00808502 <bold>a</bold> dorsal view, <bold>b</bold> ventral view.</p></caption><graphic xmlns:xlink="http://www.w3.org/1999/xlink" xlink:href="zookeys-923-079-g001.jpg" position="float" orientation="portrait" xlink:type="simple" id="oo_396486.jpg"><uri content-type="original_file" xlink:type="simple">https://binary.pensoft.net/fig/396486</uri></graphic></fig><fig id="F2" position="float" orientation="portrait"><object-id xmlns:xlink="http://www.w3.org/1999/xlink" content-type="doi" xlink:type="simple">10.3897/zookeys.923.48290.figures4-6</object-id><object-id xmlns:xlink="http://www.w3.org/1999/xlink" content-type="arpha" xlink:type="simple">1F79520A-6074-5B50-B1F8-2A073EFBEAD8</object-id><label>Figures 4–6.</label><caption><p>Frontal view of head for <italic><tp:taxon-name><tp:taxon-name-part taxon-name-part-type="genus" reg="Stamnodes">Stamnodes</tp:taxon-name-part> <tp:taxon-name-part taxon-name-part-type="species" reg="fergusoni">fergusoni</tp:taxon-name-part></tp:taxon-name></italic> and related species. <bold>4</bold><italic><tp:taxon-name><tp:taxon-name-part taxon-name-part-type="genus" reg="Stamnodes">Stamnodes</tp:taxon-name-part> <tp:taxon-name-part taxon-name-part-type="species" reg="fergusoni">fergusoni</tp:taxon-name-part></tp:taxon-name></italic>; <bold>5</bold><italic><tp:taxon-name><tp:taxon-name-part taxon-name-part-type="genus" reg="Stamnodes">Stamnodes</tp:taxon-name-part> <tp:taxon-name-part taxon-name-part-type="species" reg="fervefactaria">fervefactaria</tp:taxon-name-part></tp:taxon-name></italic>; <bold>6</bold><italic><tp:taxon-name><tp:taxon-name-part taxon-name-part-type="genus" reg="Stamnodes">Stamnodes</tp:taxon-name-part> <tp:taxon-name-part taxon-name-part-type="species" reg="deceptiva">deceptiva</tp:taxon-name-part></tp:taxon-name></italic>.</p></caption><graphic xmlns:xlink="http://www.w3.org/1999/xlink" xlink:href="zookeys-923-079-g002.jpg" position="float" orientation="portrait" xlink:type="simple" id="oo_396487.jpg"><uri content-type="original_file" xlink:type="simple">https://binary.pensoft.net/fig/396487</uri></graphic></fig><p>Male genitalia (Fig. <xref ref-type="fig" rid="F3">7</xref>) are generally similar to those of <italic><tp:taxon-name><tp:taxon-name-part taxon-name-part-type="genus" reg="Stamnodes">S.</tp:taxon-name-part> <tp:taxon-name-part taxon-name-part-type="species" reg="deceptiva">deceptiva</tp:taxon-name-part></tp:taxon-name></italic> except for the following differences: (1) The costal sclerite is fully integrated into the valve and lacks the protruding thumb-like free end of <italic><tp:taxon-name><tp:taxon-name-part taxon-name-part-type="genus" reg="Stamnodes">S.</tp:taxon-name-part> <tp:taxon-name-part taxon-name-part-type="species" reg="deceptiva">deceptiva</tp:taxon-name-part></tp:taxon-name></italic>. (2) A prominent hair tuft arising from the low tubercle on the inner face of valve is approximately as long as the uncus or as long as the distance from its place of attachment to the end of the valve in <italic><tp:taxon-name><tp:taxon-name-part taxon-name-part-type="genus" reg="Stamnodes">S.</tp:taxon-name-part> <tp:taxon-name-part taxon-name-part-type="species" reg="fergusoni">fergusoni</tp:taxon-name-part></tp:taxon-name></italic>, but only half that length in <italic><tp:taxon-name><tp:taxon-name-part taxon-name-part-type="genus" reg="Stamnodes">S.</tp:taxon-name-part> <tp:taxon-name-part taxon-name-part-type="species" reg="deceptiva">deceptiva</tp:taxon-name-part></tp:taxon-name></italic>. (3) The juxta has a posterolateral pair of long, acuminate-conical processes that are lacking in <italic><tp:taxon-name><tp:taxon-name-part taxon-name-part-type="genus" reg="Stamnodes">S.</tp:taxon-name-part> <tp:taxon-name-part taxon-name-part-type="species" reg="deceptiva">deceptiva</tp:taxon-name-part></tp:taxon-name></italic>. (4) The vesica has ca. 30 large cornuti and many small cornuti clustered in one large group in <italic><tp:taxon-name><tp:taxon-name-part taxon-name-part-type="genus" reg="Stamnodes">S.</tp:taxon-name-part> <tp:taxon-name-part taxon-name-part-type="species" reg="fergusoni">fergusoni</tp:taxon-name-part></tp:taxon-name></italic>; there are two or three large and three or four small cornuti in one group, and many very small ones in another widely separate group in <italic><tp:taxon-name><tp:taxon-name-part taxon-name-part-type="genus" reg="Stamnodes">S.</tp:taxon-name-part> <tp:taxon-name-part taxon-name-part-type="species" reg="deceptiva">deceptiva</tp:taxon-name-part></tp:taxon-name></italic>. The male genitalia of <italic><tp:taxon-name><tp:taxon-name-part taxon-name-part-type="genus" reg="Stamnodes">S.</tp:taxon-name-part> <tp:taxon-name-part taxon-name-part-type="species" reg="fervefactaria">fervefactaria</tp:taxon-name-part></tp:taxon-name></italic> are most similar to those of <italic><tp:taxon-name><tp:taxon-name-part taxon-name-part-type="genus" reg="Stamnodes">S.</tp:taxon-name-part> <tp:taxon-name-part taxon-name-part-type="species" reg="deceptiva">deceptiva</tp:taxon-name-part></tp:taxon-name></italic> except that the costal sclerite of the valve does not have a thumb-like free end and is nearly straight, not S-shaped as in <italic><tp:taxon-name><tp:taxon-name-part taxon-name-part-type="genus" reg="Stamnodes">S.</tp:taxon-name-part> <tp:taxon-name-part taxon-name-part-type="species" reg="deceptiva">deceptiva</tp:taxon-name-part></tp:taxon-name></italic>; the hair tuft on the valve reaches the end of the costal sclerite (but only half that distance in <italic><tp:taxon-name><tp:taxon-name-part taxon-name-part-type="genus" reg="Stamnodes">S.</tp:taxon-name-part> <tp:taxon-name-part taxon-name-part-type="species" reg="deceptiva">deceptiva</tp:taxon-name-part></tp:taxon-name></italic>); and the vesica has only small, poorly developed cornuti (Figs <xref ref-type="fig" rid="F3">8</xref>, <xref ref-type="fig" rid="F3">9</xref>). Female genitalia (Fig. <xref ref-type="fig" rid="F4">10</xref>) are similar to those of <italic><tp:taxon-name><tp:taxon-name-part taxon-name-part-type="genus" reg="Stamnodes">S.</tp:taxon-name-part> <tp:taxon-name-part taxon-name-part-type="species" reg="deceptiva">deceptiva</tp:taxon-name-part></tp:taxon-name></italic> and <italic><tp:taxon-name><tp:taxon-name-part taxon-name-part-type="genus" reg="Stamnodes">S.</tp:taxon-name-part> <tp:taxon-name-part taxon-name-part-type="species" reg="fervefactaria">fervefactaria</tp:taxon-name-part></tp:taxon-name></italic> except for the following differences: (1) The bursa copulatrix has two widely separated signa, the one nearer to the ductus bursae is centered in a large sclerotized area and bears a single thorn-like process inwardly (on interior surface of bursa copulatrix); the other signa lacks a process; <italic><tp:taxon-name><tp:taxon-name-part taxon-name-part-type="genus" reg="Stamnodes">Stamnodes</tp:taxon-name-part> <tp:taxon-name-part taxon-name-part-type="species" reg="deceptiva">deceptiva</tp:taxon-name-part></tp:taxon-name></italic> has only a single nipple-like signum. (2) The ostium bursae is marked by a relatively large, strongly sclerotized, elongate, subtriangular plate (rounded anteriorly, slightly emarginate posteriorly). (3) Overall, the genitalia are ca. 1.5 × larger than those of <italic><tp:taxon-name><tp:taxon-name-part taxon-name-part-type="genus" reg="Stamnodes">S.</tp:taxon-name-part> <tp:taxon-name-part taxon-name-part-type="species" reg="deceptiva">deceptiva</tp:taxon-name-part></tp:taxon-name></italic> and <italic><tp:taxon-name><tp:taxon-name-part taxon-name-part-type="genus" reg="Stamnodes">S.</tp:taxon-name-part> <tp:taxon-name-part taxon-name-part-type="species" reg="fervefactaria">fervefactaria</tp:taxon-name-part></tp:taxon-name></italic> (Figs <xref ref-type="fig" rid="F4">11</xref>, <xref ref-type="fig" rid="F4">12</xref>). The small sclerotized regions forming the bases of the signa of all species are usually depressed externally and convex internally, with or without an inner process. The signa of <italic><tp:taxon-name><tp:taxon-name-part taxon-name-part-type="genus" reg="Stamnodes">S.</tp:taxon-name-part> <tp:taxon-name-part taxon-name-part-type="species" reg="fervefactaria">fervefactaria</tp:taxon-name-part></tp:taxon-name></italic> are reduced.</p><fig id="F3" position="float" orientation="portrait"><object-id xmlns:xlink="http://www.w3.org/1999/xlink" content-type="doi" xlink:type="simple">10.3897/zookeys.923.48290.figures7-9</object-id><object-id xmlns:xlink="http://www.w3.org/1999/xlink" content-type="arpha" xlink:type="simple">AC6B21BD-EBF9-52AF-A49C-A8E92ABAC82C</object-id><label>Figures 7–9.</label><caption><p>Male genitalia. <bold>7</bold><italic><tp:taxon-name><tp:taxon-name-part taxon-name-part-type="genus" reg="Stamnodes">Stamnodes</tp:taxon-name-part> <tp:taxon-name-part taxon-name-part-type="species" reg="fergusoni">fergusoni</tp:taxon-name-part></tp:taxon-name></italic> (USNM58902), <bold>a</bold> genital capsule, <bold>b</bold> aedeagus with everted vesica; <bold>8</bold><italic><tp:taxon-name><tp:taxon-name-part taxon-name-part-type="genus" reg="Stamnodes">Stamnodes</tp:taxon-name-part> <tp:taxon-name-part taxon-name-part-type="species" reg="fervefactaria">fervefactaria</tp:taxon-name-part></tp:taxon-name></italic> (USNM55242), <bold>a</bold> genital capsule, <bold>b</bold> aedeagus; <bold>9</bold><italic><tp:taxon-name><tp:taxon-name-part taxon-name-part-type="genus" reg="Stamnodes">Stamnodes</tp:taxon-name-part> <tp:taxon-name-part taxon-name-part-type="species" reg="deceptiva">deceptiva</tp:taxon-name-part></tp:taxon-name></italic> (USNM58903), <bold>a</bold> genital capsule, <bold>b</bold> aedeagus with everted vesica. Scale bars: 0.85 mm (<bold>9a</bold>), 0.25 mm (<bold>9b</bold>).</p></caption><graphic xmlns:xlink="http://www.w3.org/1999/xlink" xlink:href="zookeys-923-079-g003.jpg" position="float" orientation="portrait" xlink:type="simple" id="oo_396488.jpg"><uri content-type="original_file" xlink:type="simple">https://binary.pensoft.net/fig/396488</uri></graphic></fig><fig id="F4" position="float" orientation="portrait"><object-id xmlns:xlink="http://www.w3.org/1999/xlink" content-type="doi" xlink:type="simple">10.3897/zookeys.923.48290.figures10-12</object-id><object-id xmlns:xlink="http://www.w3.org/1999/xlink" content-type="arpha" xlink:type="simple">AB779FD2-1E7D-5D4C-9209-5050062CE66D</object-id><label>Figures 10–12.</label><caption><p>Female genitalia. <bold>10</bold><italic><tp:taxon-name><tp:taxon-name-part taxon-name-part-type="genus" reg="Stamnodes">Stamnodes</tp:taxon-name-part> <tp:taxon-name-part taxon-name-part-type="species" reg="fergusoni">fergusoni</tp:taxon-name-part></tp:taxon-name></italic> (TAM-2019-001); <bold>11</bold><italic><tp:taxon-name><tp:taxon-name-part taxon-name-part-type="genus" reg="Stamnodes">Stamnodes</tp:taxon-name-part> <tp:taxon-name-part taxon-name-part-type="species" reg="fervefactaria">fervefactaria</tp:taxon-name-part></tp:taxon-name></italic> (USNM55243); <bold>12</bold><italic><tp:taxon-name><tp:taxon-name-part taxon-name-part-type="genus" reg="Stamnodes">Stamnodes</tp:taxon-name-part> <tp:taxon-name-part taxon-name-part-type="species" reg="deceptiva">deceptiva</tp:taxon-name-part></tp:taxon-name></italic> (USNM59079). Scale bar: 1 mm.</p></caption><graphic xmlns:xlink="http://www.w3.org/1999/xlink" xlink:href="zookeys-923-079-g004.jpg" position="float" orientation="portrait" xlink:type="simple" id="oo_396489.jpg"><uri content-type="original_file" xlink:type="simple">https://binary.pensoft.net/fig/396489</uri></graphic></fig></tp:treatment-sec><tp:treatment-sec sec-type="description" id="SECID0EWNAE"><title>Description.</title><p><bold><italic>Adult male.</italic></bold> Forewing length: 14–16mm (Fig. <xref ref-type="fig" rid="F1">1</xref>) (<italic>N</italic> = 74). <bold>Head.</bold> Vertex scarlet, sometimes with scattered snow-white scales near base of antenna and collar; frons with dorsal scarlet and ventral white scales separated by thin transverse band of black scales; laterad black scales continued ventrad into white scaling; white scales along dorsal margin of eye. Labial palpus subequal to diameter of eye, short and slightly porrect, with exceedingly long black scales (especially near base) and sparse white intersegmental scales. Antenna filiform, laterally compressed, 0.5 length of forewing; scape mostly black, typically with small dorsal patch of white scales and several scattered white basal scales; flagellum fuscous with dorsal scales only, lateral and ventral sides bearing abundant microsetae. Collar scarlet with inconspicuous posterior white scales. Lateral patches of gray piliform scales between vertex and collar. <bold>Thorax.</bold> Mesoscutum predominantly light gray dorsally, generally trending from anterior dark gray (except white under patagium) to posterior cream-white, several individuals showing modest pink tone; ventrally bright white. Patagium scarlet; tegula mostly scarlet, basally black, and transitioning to pale, pink piliform scales posteriorly. Legs banded with fuscous and white; tibial spur formula 0–2–4. Coxae snow white. <bold>Forewing.</bold> Scarlet near base, diffusing to light orange near antemedial area (orange ground color paler than that of <italic><tp:taxon-name><tp:taxon-name-part taxon-name-part-type="genus" reg="Stamnodes">S.</tp:taxon-name-part> <tp:taxon-name-part taxon-name-part-type="species" reg="deceptiva">deceptiva</tp:taxon-name-part></tp:taxon-name></italic> and <italic><tp:taxon-name><tp:taxon-name-part taxon-name-part-type="genus" reg="Stamnodes">S.</tp:taxon-name-part> <tp:taxon-name-part taxon-name-part-type="species" reg="fervefactaria">fervefactaria</tp:taxon-name-part></tp:taxon-name></italic>). Costal margin with several lead-gray patches; two small patches near base and antemedial area hugging costal margin (same patches continuous in <italic><tp:taxon-name><tp:taxon-name-part taxon-name-part-type="genus" reg="Stamnodes">S.</tp:taxon-name-part> <tp:taxon-name-part taxon-name-part-type="species" reg="deceptiva">deceptiva</tp:taxon-name-part></tp:taxon-name></italic>, and either singular or missing in <italic><tp:taxon-name><tp:taxon-name-part taxon-name-part-type="genus" reg="Stamnodes">S.</tp:taxon-name-part> <tp:taxon-name-part taxon-name-part-type="species" reg="fervefactaria">fervefactaria</tp:taxon-name-part></tp:taxon-name></italic>); large trigonate to subquadranglar patch near postmedial area terminating near M<sub>3</sub>; apical patch more or less trigonate and highly variable, extending along outer margin before terminating prior to tornus, often divided by lobe or ray of orange ground color that extends toward apex. Fringe checkered, alternating white and lead-gray. Underside patterned like upperside. Scarlet base more vibrant on costa; costal and apical areas between lead-gray patches given much more to white than on upperside; checkered fringe pattern often extending into terminal area especially near apex. <bold>Hindwing.</bold> Reticulate light-orange ground color between variable patches and spots of lead-gray (more dissected than <italic><tp:taxon-name><tp:taxon-name-part taxon-name-part-type="genus" reg="Stamnodes">S.</tp:taxon-name-part> <tp:taxon-name-part taxon-name-part-type="species" reg="fervefactaria">fervefactaria</tp:taxon-name-part></tp:taxon-name></italic>). Inner margin basally scarlet, quickly transitioning to admixture of fuscous, light orange, and scarlet. Approximately five ill-defined lead-gray patches (clockwise from wing base): small, basal oblong patch; small, often broken, costal, triangular antemedial patch; larger, ovate postmedial patch; ovate patch at anal angle, subequal to previous; and large, irregularly triangular patch that runs along inner margin. Often with irregular lead-gray subterminal line that expands into subapical patch, connecting dark areas in fringe. Fringe checkered, lead-gray scaling reduced to almost absent in some specimens. Underside like upperside, except light-orange ground color replaced by bright white, lead-gray patches finely outlined by dark gray, basal lead-gray patch often with small scarlet spot basad. <bold>Abdomen.</bold> Dorsum fuscous, venter pale gray; small black spiracular spots. <bold>Male genitalia</bold> (Fig. <xref ref-type="fig" rid="F3">7</xref>) (<italic>N</italic> = 2) Uncus long and narrow, tapering slightly at apex. Valva broadly ovate, ca. 2 × longer than wide, outwardly convex at middle of costal margin; broadly rounded at apex; prominent hair tuft arising from low tubercle on inner face of valve approximately as long as uncus or as long as distance from its place of attachment to end of valve. Juxta U-shaped, with posterolateral pair of long, acuminate-conical processes. Aedeagus cylindrical, exceeding length of valva; base broadly rounded; apex with broad concave aperture; vesica with ca. 30 large spinose cornuti surrounded by many smaller spinose cornuti in dense cluster.</p><p><bold><italic>Female.</italic></bold> Forewing length: 16–17mm (<italic>N</italic> = 9). Outwardly undifferentiated from male. <bold>Female genitalia</bold> (Fig. <xref ref-type="fig" rid="F4">10</xref>) (<italic>N</italic> = 1). Papillae anales broadly pointed and unfused posteriorly. Posterior apophysis fused with papillae anales anteriorly, long and extending to intersegment of A9 of A10; anterior apophysis one-half the length of posterior apophysis. Ostium bursae with large, ventral, strongly sclerotized, elongate, subtriangular plate (rounded anteriorly, slightly emarginate posteriorly). Ductus bursae short, sclerotized laterally, subtriangular and opening broadly into corpus bursae. Corpus bursae spheroid with two widely separated signa; signum nearer ductus bursae centered in large sclerotized area and bearing a single thorn-like process directed inward on interior surface; anterior signum without such a process and with rugose areole.</p></tp:treatment-sec><tp:treatment-sec sec-type="description" id="SECID0EDRAE"><title>Description of living final instar</title><p>(Figs <xref ref-type="fig" rid="F5">13</xref>, <xref ref-type="fig" rid="F5">14</xref>). Coloration variable, dorsum ranging from green to lavender or mixture of both; venter yellow-green to lime-green, darker than dorsum in green forms. In cross section, venter shallowly hemispherical below white lateral stripe, appearing somewhat flattened. Upper side of white subspiracular stripe diffuse, enveloping spiracles; ventral margin more defined. Primary setae, sharp, relatively long, roughly 2.5-3 × height of spiracle, many borne from black pinaculum positioned atop minute wart. Spiracles tan to pale orange with darker peritreme. Head with circular freckles mostly clustered into tight groups over each lobe and in each corner of frons; primary setae from black pinacula; stemma 3 ca. 1.5 × stemmata 2 and 6.</p><fig id="F5" position="float" orientation="portrait"><object-id xmlns:xlink="http://www.w3.org/1999/xlink" content-type="doi" xlink:type="simple">10.3897/zookeys.923.48290.figure13-14</object-id><object-id xmlns:xlink="http://www.w3.org/1999/xlink" content-type="arpha" xlink:type="simple">0D186689-D9DE-5E47-9B63-DD899889E862</object-id><label>Figure 13–14.</label><caption><p>Larvae of <italic><tp:taxon-name><tp:taxon-name-part taxon-name-part-type="genus" reg="Stamnodes">Stamnodes</tp:taxon-name-part> <tp:taxon-name-part taxon-name-part-type="species" reg="fergusoni">fergusoni</tp:taxon-name-part></tp:taxon-name></italic> on <italic><tp:taxon-name><tp:taxon-name-part taxon-name-part-type="genus" reg="Salvia">Salvia</tp:taxon-name-part> <tp:taxon-name-part taxon-name-part-type="species" reg="pinguifolia">pinguifolia</tp:taxon-name-part></tp:taxon-name></italic>; NM: Lincoln Co., Carrizozo lava flow, DLW Lot: 2018J32, COI Barcode DLW-001425. <bold>13</bold> last instar; <bold>14</bold> penultimate instar.</p></caption><graphic xmlns:xlink="http://www.w3.org/1999/xlink" xlink:href="zookeys-923-079-g005.jpg" position="float" orientation="portrait" xlink:type="simple" id="oo_396490.jpg"><uri content-type="original_file" xlink:type="simple">https://binary.pensoft.net/fig/396490</uri></graphic></fig></tp:treatment-sec><tp:treatment-sec sec-type="description" id="SECID0EYSAE"><title>Description of preserved penultimate instar.</title><p>Integument roughened and transversely furrowed. Extensively peppered with minute melanized patches which are most visible over each lobe of head and posterior abdominal segments (especially in cleared preparations). Prothoracic spiracle subequal to those on A1-A6 (~0.12 mm high); spiracle on A7 and A8 (~0.16 mm high). Planta of A6 with 20 or 21 secondary setae below level of SV seta, bearing 25 or 26 crochets mostly of two alternating lengths.</p></tp:treatment-sec><tp:treatment-sec sec-type="type material" id="SECID0E4SAE"><title>Type material examined.</title><p><bold><italic>Holotype male</italic></bold>, TX: Val Verde Co., Ranch Road 189 (30.1823°, -100.06°), Elev. 1676’, 19 September 2018, Jim Vargo coll. dry pinned (<named-content xmlns:xlink="http://www.w3.org/1999/xlink" content-type="dwc:institutional_code" xlink:type="simple">USNM</named-content>) (Fig. <xref ref-type="fig" rid="F1">1</xref>).</p><p><bold><italic>Paratype adults</italic>.</bold> (52♂, 18♀): NM: Lincoln Co., Valley of Fires Recreation Area (<named-content xmlns:xlink="http://www.w3.org/1999/xlink" content-type="dwc:verbatimCoordinates" xlink:type="simple"><named-content content-type="geo-json" specific-use="{&#34;type&#34;:&#34;Point&#34;,&#34;coordinates&#34;:[-105.927080,33.679770]}" id="NCID0E2TAE" xlink:type="simple">33.67977°, -105.92708°</named-content></named-content>), 11 August 2014, Black light trap, Leg. J. Luig &amp; J. Metlevski, Voucher Codes: (363203, 363204), (2♂) (KSU-MEPAR); NM: Lincoln Co., Valley of Fires Recreation Area (<named-content xmlns:xlink="http://www.w3.org/1999/xlink" content-type="dwc:verbatimCoordinates" xlink:type="simple"><named-content content-type="geo-json" specific-use="{&#34;type&#34;:&#34;Point&#34;,&#34;coordinates&#34;:[-105.923486,33.681795]}" id="NCID0EDUAE" xlink:type="simple">33.681795°, -105.923486°</named-content></named-content>), 4–5 September 2015, At light, Leg. J. Metlevski, Voucher Codes: (363197, 363198), (2♂) (KSU-MEPAR); NM: Lincoln Co., Valley of Fires Recreation Area (<named-content xmlns:xlink="http://www.w3.org/1999/xlink" content-type="dwc:verbatimCoordinates" xlink:type="simple"><named-content content-type="geo-json" specific-use="{&#34;type&#34;:&#34;Point&#34;,&#34;coordinates&#34;:[-105.927135,33.678049]}" id="NCID0ELUAE" xlink:type="simple">33.678049°, -105.927135°</named-content></named-content>), 4 September 2015, Mercury vapor light, Leg. J. Metlevski, Voucher Codes: (363193–363196), (4♀) (KSU-MEPAR, TAMUIC); NM: Lincoln Co., Valley of Fires Recreation Area (<named-content xmlns:xlink="http://www.w3.org/1999/xlink" content-type="dwc:verbatimCoordinates" xlink:type="simple"><named-content content-type="geo-json" specific-use="{&#34;type&#34;:&#34;Point&#34;,&#34;coordinates&#34;:[-105.927492,33.678167]}" id="NCID0ETUAE" xlink:type="simple">33.678167°, -105.927492°</named-content></named-content>), 4 September 2015, Black light trap, Leg. J. Metlevski, Voucher Codes: (363199–363202, 367370–367375), (9♂, 1♀) (TAMUIC, <named-content xmlns:xlink="http://www.w3.org/1999/xlink" content-type="dwc:institutional_code" xlink:type="simple">USNM</named-content>, <named-content xmlns:xlink="http://www.w3.org/1999/xlink" content-type="dwc:institutional_code" xlink:type="simple">AMNH</named-content>); TX: Uvalde Co., Concan, 9 November 2015, Ed Knudson coll., (1♂)(<named-content xmlns:xlink="http://www.w3.org/1999/xlink" content-type="dwc:institutional_code" xlink:type="simple">UCMS</named-content>); TX: Uvalde Co., Concan, 28 September 2013 – 1 October 2013, Ed Knudson &amp; Charles Bordelon colls., (1♂, 1♀) (<named-content xmlns:xlink="http://www.w3.org/1999/xlink" content-type="dwc:institutional_code" xlink:type="simple">UCMS</named-content>); TX: Edwards Co., 1.2 km NW Camp Wood [<named-content xmlns:xlink="http://www.w3.org/1999/xlink" content-type="dwc:verbatimCoordinates" xlink:type="simple"><named-content content-type="geo-json" specific-use="{&#34;type&#34;:&#34;Point&#34;,&#34;coordinates&#34;:[-99.971100,29.682200]}" id="NCID0EPVAE" xlink:type="simple">29.6822°, -99.9711°</named-content></named-content>], 13 October 2017, Ann Hendrickson coll., (3♂) (<named-content xmlns:xlink="http://www.w3.org/1999/xlink" content-type="dwc:institutional_code" xlink:type="simple">UCMS</named-content>); TX: Val Verde Co., Seminole Canyon State Park, 20 October 1985, John Rawlins coll., <abbrev xmlns:xlink="http://www.w3.org/1999/xlink" xlink:title="Barcode of Life Project" id="ABBRID0EZVAE" xlink:type="simple">BOLD</abbrev> Process IDs: LNAUV1793-17, LNAUV450-16, Museum IDs: <named-content xmlns:xlink="http://www.w3.org/1999/xlink" content-type="dwc:institutional_code" xlink:type="simple">USNM</named-content> ENT 01276376, 01237649, Genitalic Slide DCF1651, (1♂, 1♀) (<named-content xmlns:xlink="http://www.w3.org/1999/xlink" content-type="dwc:institutional_code" xlink:type="simple">USNM</named-content>); TX: Val Verde Co., Ranch Road 189 (30.1823°, -100.06°), 19 September 2018, Jim Vargo coll. (1♂, 1♀)(<named-content xmlns:xlink="http://www.w3.org/1999/xlink" content-type="dwc:institutional_code" xlink:type="simple">USNM</named-content>); TX: Val Verde Co., (<named-content xmlns:xlink="http://www.w3.org/1999/xlink" content-type="dwc:verbatimCoordinates" xlink:type="simple"><named-content content-type="geo-json" specific-use="{&#34;type&#34;:&#34;Point&#34;,&#34;coordinates&#34;:[-101.324000,29.696000]}" id="NCID0EPWAE" xlink:type="simple">29.696°, -101.324°</named-content></named-content>), 25 October 2014, Jim Vargo coll. (1♀)(TAMUIC); TX: Val Verde Co., Del Rio, 4 October 1994, Ed Knudson coll., (25♂, 7♀)(<named-content xmlns:xlink="http://www.w3.org/1999/xlink" content-type="dwc:institutional_code" xlink:type="simple">MGCL</named-content>); TX: Uvalde Co., ConCan, 15 October 2001, G. Muise coll., (2♂, 1♀)(<named-content xmlns:xlink="http://www.w3.org/1999/xlink" content-type="dwc:institutional_code" xlink:type="simple">MGCL</named-content>); TX: Uvalde Co., ConCan, 19 October 2000, Ed Knudson coll., (1♂)(<named-content xmlns:xlink="http://www.w3.org/1999/xlink" content-type="dwc:institutional_code" xlink:type="simple">MGCL</named-content>); TX: El Paso Co., Franklin Mts., 17 September 1993, Ed Knudson coll., (3♂)(<named-content xmlns:xlink="http://www.w3.org/1999/xlink" content-type="dwc:institutional_code" xlink:type="simple">MGCL</named-content>); TX: Val Verde Co., Dolan Falls Devil’s River, 3–10 October 1994, J. Gillaspy coll., (1♀)(<named-content xmlns:xlink="http://www.w3.org/1999/xlink" content-type="dwc:institutional_code" xlink:type="simple">MGCL</named-content>); TX: Kinney Co., Bracketville, 5 October 1994, Ed Knudson coll., (1♂)(<named-content xmlns:xlink="http://www.w3.org/1999/xlink" content-type="dwc:institutional_code" xlink:type="simple">MGCL</named-content>).</p></tp:treatment-sec><tp:treatment-sec sec-type="material" id="SECID0ESXAE"><title>Other material examined.</title><p><bold><italic>Adults.</italic></bold> TX: (County Unknown), Langley [Langtry], 25 October 1945, (collector unknown), <abbrev xmlns:xlink="http://www.w3.org/1999/xlink" xlink:title="Barcode of Life Project" id="ABBRID0E4XAE" xlink:type="simple">BOLD</abbrev> Process ID: LNAUV1794-17, Museum ID: <named-content xmlns:xlink="http://www.w3.org/1999/xlink" content-type="dwc:institutional_code" xlink:type="simple">USNM</named-content> ENT 01276377, Genitalic Slide USNM58902, (1♂) (<named-content xmlns:xlink="http://www.w3.org/1999/xlink" content-type="dwc:institutional_code" xlink:type="simple">USNM</named-content>); TX: Val Verde Co., Seminole Canyon State Park, 20 October 1985, John Rawlins coll., (damaged by museum pests) (1♂) (<named-content xmlns:xlink="http://www.w3.org/1999/xlink" content-type="dwc:institutional_code" xlink:type="simple">USNM</named-content>); TX: Culberson Co., Guadalupe Mountains National Park north McKittrick Canyon, 28 March 1968, Roy O. Kendall &amp; C. A. Kendall coll., (1♂) (<named-content xmlns:xlink="http://www.w3.org/1999/xlink" content-type="dwc:institutional_code" xlink:type="simple">MGCL</named-content>); NM: Catron Co., Gila National Forest, Forest rd. 94 (<named-content xmlns:xlink="http://www.w3.org/1999/xlink" content-type="dwc:verbatimCoordinates" xlink:type="simple"><named-content content-type="geo-json" specific-use="{&#34;type&#34;:&#34;Point&#34;,&#34;coordinates&#34;:[-108.468300,33.718100]}" id="NCID0EYYAE" xlink:type="simple">33.7181°, -108.4683°</named-content></named-content>), 20 August 2015, Elev. 8200’, Ron Parry coll. (from photograph). Additional internet photographic records (mapped in Figure <xref ref-type="fig" rid="F6">15</xref>) from iNaturalist (<ext-link xmlns:xlink="http://www.w3.org/1999/xlink" xlink:type="simple" ext-link-type="uri" xlink:href="https://www.inaturalist.org/observations/">https://www.inaturalist.org/observations/</ext-link>): 18390285, 18339093, 9176399, 8832387, 8819801, 8813547, 8801663, 8795069, 8367680, 2360810. BugGuide observations (<ext-link xmlns:xlink="http://www.w3.org/1999/xlink" xlink:type="simple" ext-link-type="uri" xlink:href="https://bugguide.net/node/view/">https://bugguide.net/node/view/</ext-link>): 1322692, 1493681, 1456212, 713503. <bold><italic>Larvae.</italic></bold> NM: Lincoln Co., Carrizozo lava flow, 16 September 2018, DLW Lot: 2018J32 &amp; 2018J35, Tanner Matson &amp; David Wagner coll., <abbrev xmlns:xlink="http://www.w3.org/1999/xlink" xlink:title="Barcode of Life Project" id="ABBRID0EOZAE" xlink:type="simple">BOLD</abbrev> Process ID: WAGL1235-18, beaten from <italic><tp:taxon-name><tp:taxon-name-part taxon-name-part-type="genus" reg="Salvia">Salvia</tp:taxon-name-part> <tp:taxon-name-part taxon-name-part-type="species" reg="pinguifolia">pinguifolia</tp:taxon-name-part></tp:taxon-name></italic> (<italic>N</italic> = 5) (<named-content xmlns:xlink="http://www.w3.org/1999/xlink" content-type="dwc:institutional_code" xlink:type="simple">UCMS</named-content>); AZ: Cochise Co., Warren, 23 September 2018, DLW Lot: 2018J133, Tanner Matson, David Wagner, &amp; Mimi Kamp coll., <abbrev xmlns:xlink="http://www.w3.org/1999/xlink" xlink:title="Barcode of Life Project" id="ABBRID0EE1AE" xlink:type="simple">BOLD</abbrev> Process ID: WAGL1401-19, beaten from <italic><tp:taxon-name><tp:taxon-name-part taxon-name-part-type="genus" reg="Salvia">Salvia</tp:taxon-name-part> <tp:taxon-name-part taxon-name-part-type="species" reg="pinguifolia">pinguifolia</tp:taxon-name-part></tp:taxon-name></italic> (<italic>N</italic> = 1) (<named-content xmlns:xlink="http://www.w3.org/1999/xlink" content-type="dwc:institutional_code" xlink:type="simple">UCMS</named-content>).</p><fig id="F6" position="float" orientation="portrait"><object-id xmlns:xlink="http://www.w3.org/1999/xlink" content-type="doi" xlink:type="simple">10.3897/zookeys.923.48290.figure15</object-id><object-id xmlns:xlink="http://www.w3.org/1999/xlink" content-type="arpha" xlink:type="simple">0E13D936-03F1-52EC-8487-7E2205BA94F6</object-id><label>Figure 15.</label><caption><p>Distribution of <italic><tp:taxon-name><tp:taxon-name-part taxon-name-part-type="genus" reg="Stamnodes">Stamnodes</tp:taxon-name-part> <tp:taxon-name-part taxon-name-part-type="species" reg="fergusoni">fergusoni</tp:taxon-name-part></tp:taxon-name></italic> (<italic>N</italic> = 90, red). Single dots may represent &gt; 1 individual. Scale bar: 200 km.</p></caption><graphic xmlns:xlink="http://www.w3.org/1999/xlink" xlink:href="zookeys-923-079-g006.jpg" position="float" orientation="portrait" xlink:type="simple" id="oo_396491.jpg"><uri content-type="original_file" xlink:type="simple">https://binary.pensoft.net/fig/396491</uri></graphic></fig></tp:treatment-sec><tp:treatment-sec sec-type="distribution" id="SECID0EU2AE"><title>Distribution.</title><p>(Fig. <xref ref-type="fig" rid="F6">15</xref>) Southwest Hill Country (Uvalde, Kinney, Edwards, and Val Verde counties); Franklin Mountains (Franklin County); and Guadalupe Mountains (Culberson County) of Texas (<xref ref-type="bibr" rid="B4">Knudson and Bordelon 2002</xref>, and this paper). Carrizozo Malpais lava flow (Lincoln County), New Mexico (where it is abdundant); also Gila National Forest (Catron County), New Mexico (<ext-link xmlns:xlink="http://www.w3.org/1999/xlink" xlink:type="simple" ext-link-type="uri" xlink:href="https://southwesternmoths.com">https://southwesternmoths.com</ext-link>). Mule Mountains (Cochise County) of extreme southeastern Arizona. Range into Mexico remains unclarified; we have examined several collections from the north Coahuilan hill country near Ciudad Acuña.</p></tp:treatment-sec><tp:treatment-sec sec-type="etymology" id="SECID0EH3AE"><title>Etymology.</title><p>The species is named in honor of the late Douglas C. Ferguson, a reigning and much respected authority on the geometrid fauna of North America for more than four decades. Dr. Ferguson’s notes, dissections, and collections were valuable assets that guided this effort. Dr. Ferguson was in the process of describing this species before his passing (<xref ref-type="bibr" rid="B4">Knudson and Bordelon 2002</xref>) (pers. comm. Charles Covell; Alma Solis).</p></tp:treatment-sec><tp:treatment-sec sec-type="biology" id="SECID0ER3AE"><title>Biology.</title><p>The larvae are believed to be specialists on woody <italic><tp:taxon-name><tp:taxon-name-part taxon-name-part-type="genus" reg="Salvia">Salvia</tp:taxon-name-part></tp:taxon-name></italic> (<tp:taxon-name><tp:taxon-name-part taxon-name-part-type="family">Lamiaceae</tp:taxon-name-part></tp:taxon-name>). <italic><tp:taxon-name><tp:taxon-name-part taxon-name-part-type="genus" reg="Stamnodes">Stamnodes</tp:taxon-name-part> <tp:taxon-name-part taxon-name-part-type="species" reg="fergusoni">fergusoni</tp:taxon-name-part></tp:taxon-name></italic> larvae were collected and reared to maturity on <italic><tp:taxon-name><tp:taxon-name-part taxon-name-part-type="genus" reg="Salvia">Salvia</tp:taxon-name-part> <tp:taxon-name-part taxon-name-part-type="species" reg="pinguifolia">pinguifolia</tp:taxon-name-part></tp:taxon-name></italic> (rock sage) from Carrizozo Malpais, New Mexico (<abbrev xmlns:xlink="http://www.w3.org/1999/xlink" xlink:title="Barcode of Life Project" id="ABBRID0EZ4AE" xlink:type="simple">BOLD</abbrev> Process ID: WAGL1235-18, <abbrev xmlns:xlink="http://www.w3.org/1999/xlink" xlink:title="Barcode of Life Project" id="ABBRID0E44AE" xlink:type="simple">BOLD</abbrev> Sample ID: DLW-001425). A middle instar larva was collected from <italic><tp:taxon-name><tp:taxon-name-part taxon-name-part-type="genus" reg="Salvia">Salvia</tp:taxon-name-part> <tp:taxon-name-part taxon-name-part-type="species" reg="pinguifolia">pinguifolia</tp:taxon-name-part></tp:taxon-name></italic> in Warren, Arizona (<abbrev xmlns:xlink="http://www.w3.org/1999/xlink" xlink:title="Barcode of Life Project" id="ABBRID0EM5AE" xlink:type="simple">BOLD</abbrev> Process ID: WAGL1401-19, <abbrev xmlns:xlink="http://www.w3.org/1999/xlink" xlink:title="Barcode of Life Project" id="ABBRID0EQ5AE" xlink:type="simple">BOLD</abbrev> Sample ID: DLW-001401). In the Southwestern Hill Country of Texas, the species is believed to feed on <italic><tp:taxon-name><tp:taxon-name-part taxon-name-part-type="genus" reg="Salvia">Salvia</tp:taxon-name-part> <tp:taxon-name-part taxon-name-part-type="species" reg="ballotiflora">ballotiflora</tp:taxon-name-part></tp:taxon-name></italic> (shrubby blue sage) as this is the only woody <italic><tp:taxon-name><tp:taxon-name-part taxon-name-part-type="genus" reg="Salvia">Salvia</tp:taxon-name-part></tp:taxon-name></italic> at the localities where this species has been taken.</p><p>The larvae of <italic><tp:taxon-name><tp:taxon-name-part taxon-name-part-type="genus" reg="Stamnodes">S.</tp:taxon-name-part> <tp:taxon-name-part taxon-name-part-type="species" reg="fergusoni">fergusoni</tp:taxon-name-part></tp:taxon-name></italic> were first discovered on <italic><tp:taxon-name><tp:taxon-name-part taxon-name-part-type="genus" reg="Salvia">Salvia</tp:taxon-name-part> <tp:taxon-name-part taxon-name-part-type="species" reg="pinguifolia">pinguifolia</tp:taxon-name-part></tp:taxon-name></italic> plants growing at the bottom of large gas bubbles that formed during the deposition of the Carrizozo Malpais lava field, west of Carrizozo, New Mexico. When the top of a bubble erodes away, the remaining volcanic pit acts as a catch basin for rain and dust, and over time comes to support diverse gardens in an otherwise black ultraxeric landscape. Larvae were found on plants growing within these bubbles, especially where overhanging lava shelves shield plants from full sun. Smaller, water-stressed plants growing in full sun yielded no <italic><tp:taxon-name><tp:taxon-name-part taxon-name-part-type="genus" reg="Stamnodes">S.</tp:taxon-name-part> <tp:taxon-name-part taxon-name-part-type="species" reg="fergusoni">fergusoni</tp:taxon-name-part></tp:taxon-name></italic> larvae. The purple pigments in the caterpillar appear to be derived from the flowers of its host (Fig. <xref ref-type="fig" rid="F5">13</xref>). In the laboratory, caterpillars were observed with their bodies deeply inserted into the calyx of individual flowers, feeding on reproductive tissues and callow seeds. The caterpillars of <italic><tp:taxon-name><tp:taxon-name-part taxon-name-part-type="genus" reg="Stamnodes">S.</tp:taxon-name-part> <tp:taxon-name-part taxon-name-part-type="species" reg="deceptiva">deceptiva</tp:taxon-name-part></tp:taxon-name></italic> and <italic><tp:taxon-name><tp:taxon-name-part taxon-name-part-type="genus" reg="Stamnodes">S.</tp:taxon-name-part> <tp:taxon-name-part taxon-name-part-type="species" reg="fervefactaria">fervefactaria</tp:taxon-name-part></tp:taxon-name></italic> are so far unknown; we suspect they are using other <tp:taxon-name><tp:taxon-name-part taxon-name-part-type="family">Lamiaceae</tp:taxon-name-part></tp:taxon-name>.</p><p><italic><tp:taxon-name><tp:taxon-name-part taxon-name-part-type="genus" reg="Stamnodes">Stamnodes</tp:taxon-name-part> <tp:taxon-name-part taxon-name-part-type="species" reg="fergusoni">fergusoni</tp:taxon-name-part></tp:taxon-name></italic> has a single late-summer generation that appears to be tied to the flowering time of its preferred host. The moth is locally common in New Mexico and southwestern Hill Country of Texas with peak adult activity in September and October. Adults fly earlier (first weeks of September) in New Mexico. Several worn individuals were taken in March (2002) from the Guadalupe Mountains, by Roy Kendall. <xref ref-type="bibr" rid="B4">Knudson and Bordelon (2002)</xref> believed this collection represented overwintering adults. Mature larvae pupate in leaf litter or over soil. Over most of the species’ range, the pupa is believed to overwinter and remain in diapause until the following fall.</p></tp:treatment-sec><ref-list><ref id="B4"><mixed-citation xmlns:xlink="http://www.w3.org/1999/xlink" xlink:type="simple"><person-group><name name-style="western"><surname>Knudson</surname><given-names>E</given-names></name><name name-style="western"><surname>Bordelon</surname><given-names>C</given-names></name></person-group> (<year>2002</year>) <article-title>The <tp:taxon-name><tp:taxon-name-part taxon-name-part-type="tribe">Stamnodini</tp:taxon-name-part></tp:taxon-name> (<tp:taxon-name><tp:taxon-name-part taxon-name-part-type="family">Geometridae</tp:taxon-name-part></tp:taxon-name>: <tp:taxon-name><tp:taxon-name-part taxon-name-part-type="subfamily">Larentiinae</tp:taxon-name-part></tp:taxon-name>) of Texas.</article-title><source>News of the Lepidopterists’ Society</source><volume>44</volume>: <fpage>7</fpage>–<lpage>8</lpage>.</mixed-citation></ref></ref-list></tp:taxon-treatment>
