# Supplementary material for: A new Stamnodes from the southwestern United States (Lepidoptera, Geometridae, Larentiinae)
Source: Zookeys. 2020 Apr 1;923:79–90. doi: 10.3897/zookeys.923.48290 (PMC7142163; doi:10.3897/zookeys.923.48290)
Supplement: Supplementary material 1 — Stamnodes fergusoni collection records [file zookeys-923-079-s001.xlsx]

## Sheet: Sheet1
Species	State	County	Location	Latitude	Longitude	Date	Elevation	Collector	Institution/Database	Voucher Code #(s)	BOLD Process ID	Genitalic #	Larva	Host Plant	Basis of Record	Notes
Stamnodes fergusoni	TX	Uvalde	Concan	29.5	-99.7214	2013-09-28		B/K	UCMS						Pinned
Stamnodes fergusoni	TX	Uvalde	Concan	29.5	-99.7214	2015-11-09		ECK	UCMS						Pinned
Stamnodes fergusoni	TX	Edwards	1.2 km NW Camp Wood	29.6822	-100.02	2017-10-13		Ann Hendrickson	UCMS						Pinned
Stamnodes fergusoni	TX	Edwards	1.2 km NW Camp Wood	29.6822	-100.02	2017-10-13		Ann Hendrickson	UCMS						Pinned
Stamnodes fergusoni	TX	Edwards	1.2 km NW Camp Wood	29.6822	-100.02	2017-10-13		Ann Hendrickson	UCMS						Pinned
Stamnodes fergusoni	TX	Uvalde	Concan	29.5	-99.7214	2013-09-28		B/K	UCMS						Pinned
Stamnodes fergusoni	NM	Lincoln		33.6782	-105.927	2015-09-04		J. Metlevski	KSU-MEPAR	363202					Pinned
Stamnodes fergusoni	NM	Lincoln		33.678	-105.927	2015-09-04		J. Metlevski	KSU-MEPAR	363193					Pinned
Stamnodes fergusoni	NM	Lincoln		33.6782	-105.927	2015-09-04		J. Metlevski	KSU-MEPAR	363200					Pinned
Stamnodes fergusoni	TX	Val Verde	Dolan Falls Preserve	29.8844	-100.994	2018-09-30		Benjamin Schwartz	iNaturalist	https://www.inaturalist.org/observations/18390285					Photograph
Stamnodes fergusoni	TX	Val Verde	Dolan Falls Preserve	29.8844	-100.994	2018-09-30		Benjamin Schwartz	iNaturalist	https://www.inaturalist.org/observations/18339093					Photograph
Stamnodes fergusoni	TX	Val Verde	Devil's River	29.7975	-100.998	2017-10-15		David Barker	iNaturalist	https://www.inaturalist.org/observations/9176399					Photograph
Stamnodes fergusoni	Coahuila, MX		Ciudad Acuna	29.3233	-100.951	2017-11-12		Juan Carlos Garcia Morales	iNaturalist	https://www.inaturalist.org/observations/8832387					Photograph
Stamnodes fergusoni	TX	Val Verde	Dolan Falls Preserve	29.8857	-100.994	2017-10-27		Chuck Sexton	iNaturalist	https://www.inaturalist.org/observations/8819801					Photograph
Stamnodes fergusoni	TX	Val Verde	Dolan Falls Preserve	29.8844	-100.994	2017-10-29		Benjamin Schwartz	iNaturalist	https://www.inaturalist.org/observations/8813547					Photograph
Stamnodes fergusoni	TX	Val Verde	Dolan Falls Preserve	29.8844	-100.994	2017-10-28		Benjamin Schwartz	iNaturalist	https://www.inaturalist.org/observations/8801663					Photograph
Stamnodes fergusoni	TX	Val Verde	Dolan Falls Preserve	29.8844	-100.994	2017-10-27		Benjamin Schwartz	iNaturalist	https://www.inaturalist.org/observations/8795069					Photograph
Stamnodes fergusoni	TX	Val Verde	Langtry, Judge Roy Bean Visitor Center	29.8093	-101.56	2017-10-10		Lee Hoy	iNaturalist	https://www.inaturalist.org/observations/8367680					Photograph
Stamnodes fergusoni	Coahuila, MX		Ranchos Los Cuates, Acuna	29.5811	-101.64	2014-09-26		Juan Cruzado Cortes	iNaturalist	https://www.inaturalist.org/observations/2360810					Photograph
Stamnodes fergusoni	TX	Val Verde	Langtry, Judge Roy Bean Visitor Center	29.8093	-101.56	2016-10-11		Lee Hoy	Bugguide	#1322692					Photograph
Stamnodes fergusoni	TX	Kinney	Brackettville, Brackett High School	29.3207	-100.413	2014-10-10		Troy Hibbitts	Bugguide	#1493681					Photograph
Stamnodes fergusoni	TX	Val Verde	Devil's River	29.7975	-100.998	2017-10-16		David Barker	Bugguide	#1456212					Photograph
Stamnodes fergusoni	TX	Edwards	Camp Wood Hills	29.6691	-100.012	2012-10-04		Terry Hibbitts	Bugguide	#713503					Photograph
Stamnodes fergusoni	NM	Catron	Gila National Forest	33.7181	-108.468	2015-08-20	8200'	Ron Parry	Personal Collection of Ron Parry; southwesternmoths.com						Photograph
Stamnodes fergusoni	AZ	Cochise	Warren	31.4144	-109.864	2018-09-23		David Wagner, Tanner Matson, Mimi Kamp	UCMS	2018J133	WAGL1401-19				Pinned
Stamnodes fergusoni	NM	Lincoln		33.6798	-105.927	2014-08-11		J. Luig & J. Metlevski	KSU-MEPAR	363203					Pinned
Stamnodes fergusoni	NM	Lincoln		33.6798	-105.927	2014-08-11		J. Luig & J. Metlevski	KSU-MEPAR	363204					Pinned
Stamnodes fergusoni	NM	Lincoln		33.678	-105.927	2015-09-04		J. Metlevski	KSU-MEPAR	363194					Pinned
Stamnodes fergusoni	NM	Lincoln		33.678	-105.927	2015-09-04		J. Metlevski	KSU-MEPAR	363195					Pinned
Stamnodes fergusoni	NM	Lincoln		33.678	-105.927	2015-09-04		J. Metlevski	KSU-MEPAR	363196					Pinned
Stamnodes fergusoni	NM	Lincoln		33.6818	-105.923	2015-09-04		J. Metlevski	KSU-MEPAR	363197					Pinned
Stamnodes fergusoni	NM	Lincoln		33.6818	-105.923	2015-09-04		J. Metlevski	KSU-MEPAR	363198					Pinned
Stamnodes fergusoni	NM	Lincoln		33.6782	-105.927	2015-09-04		J. Metlevski	KSU-MEPAR	363199					Pinned
Stamnodes fergusoni	NM	Lincoln		33.6782	-105.927	2015-09-04		J. Metlevski	KSU-MEPAR	363201					Pinned
Stamnodes fergusoni	NM	Lincoln		33.6782	-105.927	2015-09-04		J. Metlevski	KSU-MEPAR	367370					Pinned
Stamnodes fergusoni	NM	Lincoln		33.6782	-105.927	2015-09-04		J. Metlevski	KSU-MEPAR	367371					Pinned
Stamnodes fergusoni	NM	Lincoln		33.6782	-105.927	2015-09-04		J. Metlevski	KSU-MEPAR	367372					Pinned
Stamnodes fergusoni	NM	Lincoln		33.6782	-105.927	2015-09-04		J. Metlevski	KSU-MEPAR	367373					Pinned
Stamnodes fergusoni	NM	Lincoln		33.6782	-105.927	2015-09-04		J. Metlevski	KSU-MEPAR	367374					Pinned
Stamnodes fergusoni	NM	Lincoln		33.6782	-105.927	2015-09-04		J. Metlevski	KSU-MEPAR	367375					Pinned
Stamnodes fergusoni	TX	Val Verde	Ranch Road 189	30.1823	-100.06	2018-09-19	1676'	J. Vargo	Jim Vargo Collection						Pinned
Stamnodes fergusoni	TX	Val Verde	Ranch Road 189	30.1823	-100.06	2018-09-19	1676'	J. Vargo	Jim Vargo Collection						Pinned
Stamnodes fergusoni	TX	Val Verde	Langtry	29.805	-101.556	2018-09-19		J. Vargo	Jim Vargo Collection						Pinned
Stamnodes fergusoni	TX	Val Verde		29.696	-101.324	2014-10-25		J. Vargo	Jim Vargo Collection						Pinned
Stamnodes fergusoni	TX	[Val Verde]	[Langtry]	29.81	-101.56	1945-10-25			USNM	USNMENT 01276377	LNAUV1794-17	USNM58902			Pinned
Stamnodes fergusoni	TX	Val Verde	Seminole Canyon State Park	29.693	-101.318	1985-10-20		John Rawlins	USNM	USNMENT 01237649	LNAUV450-16				Pinned	damaged by museum pests
Stamnodes fergusoni	TX	Val Verde	Seminole Canyon State Park	29.693	-101.318	1985-10-20		John Rawlins	USNM	USNMENT 01276376	LNAUV1793-17				Pinned	damaged by museum pests
Stamnodes fergusoni	TX	Val Verde	Del Rio	29.3708	-100.895	1994-10-04		EKnudson	MGCL						Pinned
Stamnodes fergusoni	TX	Val Verde	Del Rio	29.3708	-100.895	1994-10-04		EKnudson	MGCL						Pinned
Stamnodes fergusoni	TX	Val Verde	Del Rio	29.3708	-100.895	1994-10-04		EKnudson	MGCL						Pinned
Stamnodes fergusoni	TX	Val Verde	Del Rio	29.3708	-100.895	1994-10-04		EKnudson	MGCL						Pinned
Stamnodes fergusoni	TX	Val Verde	Del Rio	29.3708	-100.895	1994-10-04		EKnudson	MGCL						Pinned
Stamnodes fergusoni	TX	Val Verde	Del Rio	29.3708	-100.895	1994-10-04		EKnudson	MGCL						Pinned
Stamnodes fergusoni	TX	Val Verde	Del Rio	29.3708	-100.895	1994-10-04		EKnudson	MGCL						Pinned
Stamnodes fergusoni	TX	Val Verde	Del Rio	29.3708	-100.895	1994-10-04		EKnudson	MGCL						Pinned
Stamnodes fergusoni	TX	Val Verde	Del Rio	29.3708	-100.895	1994-10-04		EKnudson	MGCL						Pinned
Stamnodes fergusoni	TX	Val Verde	Del Rio	29.3708	-100.895	1994-10-04		EKnudson	MGCL						Pinned
Stamnodes fergusoni	TX	Val Verde	Del Rio	29.3708	-100.895	1994-10-04		EKnudson	MGCL						Pinned
Stamnodes fergusoni	TX	Val Verde	Del Rio	29.3708	-100.895	1994-10-04		EKnudson	MGCL						Pinned
Stamnodes fergusoni	TX	Val Verde	Del Rio	29.3708	-100.895	1994-10-04		EKnudson	MGCL						Pinned
Stamnodes fergusoni	TX	Val Verde	Del Rio	29.3708	-100.895	1994-10-04		EKnudson	MGCL						Pinned
Stamnodes fergusoni	TX	Val Verde	Del Rio	29.3708	-100.895	1994-10-04		EKnudson	MGCL						Pinned
Stamnodes fergusoni	TX	Val Verde	Del Rio	29.3708	-100.895	1994-10-04		EKnudson	MGCL						Pinned
Stamnodes fergusoni	TX	Val Verde	Del Rio	29.3708	-100.895	1994-10-04		EKnudson	MGCL						Pinned
Stamnodes fergusoni	TX	Val Verde	Del Rio	29.3708	-100.895	1994-10-04		EKnudson	MGCL						Pinned
Stamnodes fergusoni	TX	Val Verde	Del Rio	29.3708	-100.895	1994-10-04		EKnudson	MGCL						Pinned
Stamnodes fergusoni	TX	Val Verde	Del Rio	29.3708	-100.895	1994-10-04		EKnudson	MGCL						Pinned
Stamnodes fergusoni	TX	Val Verde	Del Rio	29.3708	-100.895	1994-10-04		EKnudson	MGCL						Pinned
Stamnodes fergusoni	TX	Val Verde	Del Rio	29.3708	-100.895	1994-10-04		EKnudson	MGCL						Pinned
Stamnodes fergusoni	TX	Val Verde	Del Rio	29.3708	-100.895	1994-10-04		EKnudson	MGCL						Pinned
Stamnodes fergusoni	TX	Val Verde	Del Rio	29.3708	-100.895	1994-10-04		EKnudson	MGCL						Pinned
Stamnodes fergusoni	TX	Val Verde	Del Rio	29.3708	-100.895	1994-10-04		EKnudson	MGCL						Pinned
Stamnodes fergusoni	TX	Val Verde	Del Rio	29.3708	-100.895	1994-10-04		EKnudson	MGCL						Pinned
Stamnodes fergusoni	TX	Val Verde	Del Rio	29.3708	-100.895	1994-10-04		EKnudson	MGCL						Pinned
Stamnodes fergusoni	TX	Val Verde	Del Rio	29.3708	-100.895	1994-10-04		EKnudson	MGCL						Pinned
Stamnodes fergusoni	TX	Val Verde	Del Rio	29.3708	-100.895	1994-10-04		EKnudson	MGCL						Pinned
Stamnodes fergusoni	TX	Val Verde	Del Rio	29.3708	-100.895	1994-10-04		EKnudson	MGCL						Pinned
Stamnodes fergusoni	TX	Val Verde	Del Rio	29.3708	-100.895	1994-10-04		EKnudson	MGCL						Pinned
Stamnodes fergusoni	TX	Val Verde	Del Rio	29.3708	-100.895	1994-10-04		EKnudson	MGCL						Pinned
Stamnodes fergusoni	TX	Uvalde	Concan	29.5	-99.7214	2001-10-15		G.Muise	MGCL						Pinned
Stamnodes fergusoni	TX	Uvalde	Concan	29.5	-99.7214	2001-10-18		G.Muise	MGCL						Pinned
Stamnodes fergusoni	TX	Uvalde	Concan	29.5	-99.7214	2001-10-15		G.Muise	MGCL						Pinned
Stamnodes fergusoni	TX	Uvalde	Concan	29.5	-99.7214	2000-10-19		ECK	MGCL						Pinned
Stamnodes fergusoni	TX	El Paso	Franklin Mts.	31.9117	-106.517	1993-09-17		E. Knudson	MGCL						Pinned
Stamnodes fergusoni	TX	El Paso	Franklin Mts.	31.9117	-106.517	1993-09-17		E. Knudson	MGCL						Pinned
Stamnodes fergusoni	TX	El Paso	Franklin Mts.	31.9117	-106.517	1993-09-17		E. Knudson	MGCL						Pinned
Stamnodes fergusoni	TX	Val Verde	Dolan Falls, Devils Riv	29.8844	-100.994	1994-10-03		J. Gillaspy	MGCL						Pinned
Stamnodes fergusoni	TX	Kinney	Bracketville	29.3079	-100.418	1994-10-05		E. Knudson	MGCL						Pinned
Stamnodes fergusoni	TX	Culberson	Guadalupe Mountains National Park north McKittrick Canyon	31.9789	-104.755	1968-03-28		Roy O. Kendall, C.A. Kendall	MGCL						Pinned
